# Supplementary material for: Is badfiction processed differently by the human brain? An electrophysical study on reading experience
Source: Front Hum Neurosci. 2024 Jan 26;17:1333965. doi: 10.3389/fnhum.2023.1333965 (PMC10853416; doi:10.3389/fnhum.2023.1333965)
Supplement: Supplementary file 1 [file Table_1.XLSX]

## Sheet: supplementary_p_values_and_effe
		Fans/non-Fans						Buffs/Rookies						Frequent/non-Frequent Readers						Fantasy/non-Fantasy						Positive/Negative attitude toward Badfiction
Electrode	Frequency band	Fans Mean (µV)	Fans Std (µV)	non-Fans Mean (µV)	non-Fans Std (µV)	p-value (significant highlighted)	Effect size (Cohen's d)	Buffs Mean (µV)	Buffs Std (µV)	Rookies Mean (µV)	Rookies Std (µV)	p-value (significant highlighted)	Effect size (Cohen's d)	Frequent Mean (µV)	Frequent Std (µV)	non-Frequent Mean (µV)	non-Frequent Std (µV)	p-value (significant highlighted)	Effect size (Cohen's d)	Fantasy Mean (µV)	Fantasy Std (µV)	non-Fantasy Mean (µV)	non-Fantasy Std (µV)	p-value (significant highlighted)	Effect size (Cohen's d)	Positive Mean (µV)	Positive Std (µV)	Negative Mean (µV)	Negative Std (µV)	p-value (significant highlighted)	Effect size (Cohen's d)
Fp1	Delta	0.870589	0.0954227	0.892277	0.104679	0.193397	0.21457	0.881211	0.10064	0.890695	0.100765	0.495638	0.0928638	0.890021	0.104414	0.928813	0.0807776	0.310171	0.408286	0.8808	0.100856	0.886773	0.102147	0.889463	0.0582581	0.877093	0.105408	0.896894	0.0875981	0.86087	0.200013
Fp1	Theta	0.059868	0.047588	0.0490635	0.0522142	0.139096	0.214316	0.0565949	0.0553275	0.042252	0.0384228	0.376648	0.296913	0.054226	0.055805	0.0308396	0.0324994	0.166833	0.503287	0.0564475	0.0523931	0.0487293	0.0465448	0.52261	0.154255	0.056666	0.0475211	0.0477328	0.0516384	0.529415	0.176232
Fp1	Alpha	0.0397091	0.0378491	0.0288537	0.0290148	0.160979	0.318831	0.034188	0.0324674	0.0253037	0.0225776	0.297522	0.313272	0.0387364	0.0393733	0.0184695	0.0170741	0.161983	0.656431	0.0376595	0.0372786	0.0259573	0.0234725	0.292253	0.372414	0.0470255	0.0489259	0.0318857	0.0325582	0.642689	0.356655
Fp1	Beta	0.0201075	0.0155442	0.0186819	0.0271494	0.0541549	0.0638916	0.0181618	0.016036	0.025757	0.0338428	0.420673	0.282805	0.0115349	0.0112038	0.014622	0.0191123	0.660293	0.193477	0.0166781	0.0145748	0.0241358	0.0325767	0.663211	0.292	0.0136417	0.0124188	0.015662	0.00956325	0.516003	0.178443
Fp1	Gamma	0.00972658	0.0102636	0.0111237	0.0229761	0.12388	0.0778592	0.00984467	0.0115686	0.0159925	0.0291276	0.488541	0.273532	0.0054812	0.00542344	0.00725568	0.0132478	0.101387	0.172076	0.00841509	0.00933417	0.0144047	0.0282783	0.904124	0.280942	0.00557379	0.00627104	0.00782574	0.00553614	0.0422514	0.372702
Fp1	Brain Rate	3.24006	0.892572	3.13044	1.40348	0.640128	0.0923936	3.15167	0.938935	3.36282	1.70265	0.522685	0.151425	2.9153	0.826305	2.77375	1.03213	0.575094	0.148693	3.10497	0.895259	3.31238	1.63195	0.393429	0.155761	3.03235	0.84945	2.98618	0.624292	0.834637	0.0606368
Fz	Delta	0.943958	0.0640701	0.927332	0.0936321	0.224401	0.205368	0.946083	0.0610006	0.963379	0.0228035	0.937763	0.36993	0.907129	0.106737	0.973714	0.0157141	0.000515	0.858061	0.924798	0.0926574	0.952278	0.0552896	0.0133117	0.357015	0.916294	0.105937	0.918924	0.105456	0.516003	0.0243611
Fz	Theta	0.027343	0.029344	0.0377176	0.0474715	0.342595	0.260541	0.0294402	0.0341076	0.0179537	0.0108175	0.909144	0.447105	0.0484598	0.0506501	0.0142144	0.00913682	0.0001329	0.925042	0.0376782	0.0449124	0.0250186	0.0304831	0.0090637	0.326844	0.0444823	0.0538259	0.0414113	0.0503766	0.392155	0.0576696
Fz	Alpha	0.016879	0.0245988	0.0217175	0.0329561	0.141995	0.164873	0.0149328	0.0177449	0.00984076	0.00704201	0.786944	0.371509	0.0309557	0.0411898	0.00671275	0.0040789	0.0011681	0.81435	0.0234002	0.0344772	0.0127853	0.0160201	0.0099472	0.391597	0.0285715	0.0422023	0.0251507	0.0376796	0.543002	0.0837085
Fz	Beta	0.00752461	0.00945169	0.00897348	0.00994319	0.154122	0.147961	0.00642254	0.00614439	0.00576911	0.00374697	0.985624	0.126489	0.00924698	0.0110897	0.00370118	0.00194014	0.0220723	0.684851	0.00935241	0.0111827	0.00651984	0.00609231	0.104242	0.311871	0.00774819	0.00870118	0.00981231	0.0120961	0.958888	0.191781
Fz	Gamma	0.00429523	0.00749944	0.00425918	0.00440521	0.0623081	0.0058033	0.00312176	0.00322519	0.0030574	0.00232634	0.652373	0.0225508	0.00420881	0.00527252	0.00165811	0.000920248	0.0276595	0.662556	0.00477087	0.00696754	0.00339824	0.00346161	0.101542	0.247415	0.00290398	0.0022198	0.00470132	0.00566775	0.516003	0.408793
Fz	Brain Rate	2.52159	0.633582	2.62669	0.75736	0.44739	0.14913	2.45585	0.491717	2.35528	0.22745	0.280135	0.258569	2.74682	0.883146	2.2319	0.129176	0.004153	0.802095	2.6637	0.801632	2.43186	0.461297	0.103507	0.351424	2.6418	0.766608	2.69862	0.903946	0.819193	0.0663648
F3	Delta	0.921468	0.0769562	0.928061	0.0714359	0.526127	0.0879737	0.928895	0.0892718	0.947789	0.0365784	0.30809	0.273096	0.92503	0.0610712	0.924413	0.0891818	0.209626	0.0079289	0.915304	0.0806827	0.943499	0.0550379	0.0197088	0.404641	0.932166	0.066961	0.910847	0.0819841	0.877099	0.278823
F3	Theta	0.0396174	0.0384042	0.0350512	0.0390199	0.37353	0.116866	0.0316389	0.0410457	0.0235458	0.0209028	0.324403	0.245004	0.0382223	0.0312336	0.0354099	0.0381105	0.233784	0.0792698	0.0418092	0.0410789	0.0281949	0.0324615	0.0031823	0.36433	0.0367772	0.0374814	0.0435788	0.0446031	0.828593	0.161626
F3	Alpha	0.0193141	0.01753	0.0192222	0.0215814	0.423366	0.0046311	0.0178102	0.0218721	0.0127953	0.00848846	0.395157	0.298061	0.0202395	0.0162806	0.0171692	0.017289	0.10823	0.179585	0.0223433	0.0220471	0.0135732	0.0135402	0.0040348	0.475247	0.0206052	0.0235142	0.023206	0.0240455	0.796603	0.107062
F3	Beta	0.0125904	0.017343	0.0114468	0.0110963	0.718758	0.0777858	0.0135342	0.0206144	0.0101502	0.00883159	0.205153	0.210415	0.0107117	0.010369	0.0141173	0.0228623	0.392527	0.188332	0.0132273	0.0159281	0.00956714	0.00964043	0.14747	0.275639	0.00746237	0.00599455	0.0143405	0.0121831	0.244015	0.701303
F3	Gamma	0.00701024	0.0133781	0.00621876	0.00777593	0.594215	0.0716249	0.00812154	0.0156898	0.00571928	0.00696178	0.0742495	0.195152	0.00579606	0.00726124	0.00889028	0.0176818	0.215489	0.224711	0.00731656	0.011965	0.00516619	0.00714778	0.158108	0.216332	0.00298894	0.00189554	0.00802729	0.00836562	0.0814454	0.813188
F3	Brain Rate	2.77095	0.942171	2.70524	0.670034	0.671501	0.0795969	2.78066	1.11495	2.56798	0.453388	0.299443	0.246399	2.69889	0.630513	2.82648	1.22238	0.623688	0.128798	2.82552	0.893072	2.56406	0.551342	0.101922	0.349272	2.54491	0.477774	2.88299	0.758933	0.0783742	0.52192
F7	Delta	0.941746	0.0395113	0.944644	0.0472174	0.416505	0.0659623	0.939235	0.0552595	0.951768	0.0312856	0.731222	0.275208	0.932525	0.0367327	0.960038	0.0403476	0.0005729	0.700364	0.936996	0.0483383	0.955196	0.0316257	0.0778068	0.441669	0.957169	0.0192227	0.915081	0.05831	0.0075796	0.949049
F7	Theta	0.0309272	0.0231706	0.0292356	0.0257912	0.416505	0.0683735	0.0315418	0.0296205	0.0237365	0.0174552	0.66458	0.316568	0.0367594	0.022065	0.020581	0.0222322	0.0001784	0.717469	0.0340607	0.0269695	0.0224096	0.0175055	0.026374	0.50799	0.020595	0.00644825	0.0459711	0.032757	0.0252712	1.0523
F7	Alpha	0.0155478	0.0100646	0.015518	0.0150882	0.333413	0.002306	0.0180791	0.0176269	0.0130775	0.00935739	0.50279	0.349477	0.0191349	0.0106254	0.0105556	0.00922002	0.0002446	0.847255	0.0176083	0.0146933	0.0116956	0.00843626	0.0333368	0.489353	0.0133021	0.0084901	0.0243161	0.0201224	0.0513483	0.698167
F7	Beta	0.00796206	0.00555452	0.00700251	0.00561066	0.246971	0.170297	0.00733337	0.00585651	0.00766417	0.00567993	0.834954	0.056539	0.00793752	0.00425964	0.00582085	0.00584525	0.0135402	0.406408	0.00759774	0.00563549	0.00708462	0.00553758	0.636537	0.0909375	0.00606321	0.00479656	0.00984731	0.00473745	0.0059102	0.777083
F7	Gamma	0.00381686	0.00326503	0.00360009	0.0033724	0.473212	0.0647084	0.00381054	0.00357278	0.00375391	0.00361111	0.941643	0.0155451	0.00364278	0.00220548	0.00300446	0.00390585	0.0089732	0.197582	0.00373698	0.00323686	0.00361415	0.00348895	0.773933	0.0361292	0.00287061	0.00255654	0.00478475	0.00199383	0.0015502	0.817374
F7	Brain Rate	2.51736	0.352142	2.48593	0.395218	0.667329	0.0832086	2.52855	0.459276	2.4614	0.311177	0.476326	0.168781	2.5632	0.301372	2.37069	0.387554	0.0434602	0.544581	2.53719	0.406773	2.42999	0.30447	0.156028	0.295642	2.39266	0.233166	2.71356	0.427102	0.0027679	0.912985
FT9	Delta	0.91483	0.0509744	0.950967	0.0446043	6.15e-05	0.747103	0.950895	0.042894	0.930485	0.0573503	0.171197	0.397384	0.905045	0.0487023	0.938197	0.0474809	0.0103138	0.677067	0.928398	0.0513198	0.949201	0.04642	0.0092346	0.420969	0.931559	0.0442921	0.922268	0.0576799	0.972777	0.176659
FT9	Theta	0.0471419	0.0295053	0.0257934	0.0242291	1.91e-05	0.782973	0.0244621	0.0228429	0.0364139	0.0309939	0.085888	0.432857	0.0528681	0.0276468	0.0306094	0.0246892	0.0022091	0.834267	0.0396009	0.0293058	0.0259977	0.0249375	0.0079446	0.49512	0.0349697	0.0163316	0.0432912	0.0352295	0.936533	0.296525
FT9	Alpha	0.0231456	0.0164253	0.0143239	0.0132069	0.0013021	0.586058	0.015054	0.0126121	0.0199304	0.0189964	0.517256	0.298216	0.0274936	0.0173095	0.0185175	0.0136791	0.0747484	0.565293	0.0200135	0.0158294	0.0144365	0.0134999	0.0235589	0.375448	0.0221184	0.0206764	0.0201536	0.0150153	0.624741	0.106237
FT9	Beta	0.0102887	0.00667435	0.00606049	0.00658338	0.0005431	0.63171	0.00650184	0.00636699	0.00923313	0.00840833	0.29233	0.361108	0.0100724	0.00640768	0.0088375	0.00796789	0.333585	0.167739	0.00807721	0.00647615	0.00737115	0.00767624	0.402087	0.0983719	0.00789347	0.0068931	0.00960242	0.00785513	0.516728	0.226081
FT9	Gamma	0.00459332	0.00299903	0.00285525	0.00319341	0.0009789	0.55576	0.00308746	0.00343777	0.00393719	0.00326707	0.174748	0.249842	0.00452044	0.00299497	0.0038386	0.00416351	0.161983	0.184617	0.00391041	0.00332945	0.0029939	0.00295562	0.179208	0.288288	0.00345976	0.00291046	0.0046847	0.00346867	0.198646	0.374045
FT9	Brain Rate	2.71051	0.425212	2.42108	0.399146	0.0005176	0.695056	2.4372	0.395341	2.60122	0.501301	0.133033	0.358251	2.7619	0.415295	2.55633	0.460853	0.0874377	0.460267	2.59295	0.435865	2.45096	0.416378	0.104607	0.329789	2.57308	0.422731	2.66183	0.472415	0.522141	0.193552
FC5	Delta	0.914517	0.067106	0.933979	0.0701205	0.0119073	0.28097	0.922753	0.0808204	0.943142	0.0434944	0.460709	0.309774	0.916616	0.0412212	0.953724	0.0306755	0.0009658	1.0035	0.909436	0.0762822	0.955335	0.040502	5.56e-05	0.745341	0.900558	0.0869404	0.89556	0.0928264	0.958888	0.0544133
FC5	Theta	0.0445756	0.035395	0.0362368	0.0396961	0.0304881	0.219721	0.0396485	0.0457276	0.030228	0.0253278	0.681019	0.2513	0.0462219	0.0249707	0.0232298	0.0166547	0.0002297	1.06447	0.048913	0.0414729	0.0230978	0.0229852	2.29e-05	0.763503	0.0521355	0.0446196	0.0576124	0.0534521	0.893381	0.1089
FC5	Alpha	0.0215033	0.013809	0.0194981	0.0236165	0.0171289	0.102764	0.0239133	0.027487	0.0149553	0.0115277	0.209208	0.419084	0.0223424	0.0105285	0.0117399	0.00728309	0.0001674	1.15082	0.0251306	0.022203	0.0115677	0.0104424	6.2e-06	0.775447	0.0265406	0.0185113	0.0296759	0.0318662	0.749268	0.117783
FC5	Beta	0.0128606	0.013056	0.00710692	0.00574342	0.0082935	0.564729	0.00935521	0.0070325	0.00775261	0.00578608	0.50279	0.245388	0.0101172	0.00623677	0.00732253	0.00549716	0.0887376	0.467005	0.0111839	0.0113679	0.00666164	0.00586224	0.0075494	0.495904	0.0140919	0.0174031	0.0115468	0.00693436	0.26111	0.188083
FC5	Gamma	0.00654323	0.0071593	0.0031795	0.00221802	0.0068231	0.628186	0.00433027	0.0034624	0.00392229	0.00279842	0.896949	0.127787	0.00470297	0.00291402	0.00398324	0.00371785	0.111785	0.211602	0.00533632	0.00614346	0.00333766	0.00258182	0.0737334	0.420817	0.00667363	0.00946296	0.00560521	0.00239395	0.0402032	0.151537
FC5	Brain Rate	2.79775	0.698574	2.53378	0.503781	0.0238728	0.429261	2.66119	0.587491	2.50954	0.370166	0.200573	0.30455	2.70093	0.351794	2.45009	0.317908	0.0077726	0.734949	2.77411	0.680429	2.41499	0.347673	0.0004103	0.659207	2.89475	0.91819	2.86067	0.635719	0.884286	0.0422469
FC1	Delta	0.954275	0.0388192	0.928326	0.067264	0.138982	0.468249	0.945404	0.0433266	0.974342	0.0254739	0.0043386	0.802275	0.926099	0.0816998	0.929637	0.0558511	0.917262	0.0496807	0.942311	0.0613336	0.933198	0.0504116	0.156048	0.160648	0.939761	0.0404149	0.919009	0.0850522	0.764952	0.3051
FC1	Theta	0.0244947	0.0219071	0.0355895	0.0330401	0.168825	0.392139	0.0266514	0.0215813	0.0123913	0.00960258	0.0072526	0.841414	0.0385377	0.0402791	0.0334636	0.0275061	0.614657	0.14456	0.0301079	0.0312646	0.0324201	0.0244709	0.244792	0.0815259	0.0318219	0.0215478	0.0394709	0.041415	0.975326	0.22683
FC1	Alpha	0.0129097	0.0120599	0.020851	0.0198139	0.0654451	0.479754	0.0158334	0.0122769	0.00747006	0.00846736	0.0033929	0.781248	0.0220094	0.0251556	0.0197422	0.0154788	0.625936	0.106673	0.0168476	0.0186876	0.0187566	0.0140294	0.144316	0.114376	0.0181185	0.0132625	0.0239534	0.0261542	0.958888	0.275469
FC1	Beta	0.0058117	0.00439418	0.010572	0.0106225	0.127279	0.580492	0.00821821	0.00755119	0.00423061	0.00577939	0.0024236	0.584133	0.00912305	0.0111637	0.0123467	0.0102586	0.38374	0.295381	0.00737985	0.00822285	0.0110454	0.00961291	0.0326498	0.404963	0.00731066	0.00495343	0.0118553	0.0122444	0.369743	0.476345
FC1	Gamma	0.00250897	0.00196079	0.00466202	0.00471179	0.0486427	0.591382	0.00389277	0.00293825	0.00156552	0.00184315	0.0021309	0.934859	0.00423127	0.0056945	0.00481064	0.00357683	0.28068	0.11973	0.00335394	0.0041362	0.00458004	0.00329584	0.0103376	0.324513	0.00298789	0.00226809	0.00571151	0.00594165	0.0711969	0.592889
FC1	Brain Rate	2.38866	0.307723	2.65331	0.626279	0.0058794	0.531571	2.50966	0.403218	2.23714	0.269243	0.0020264	0.783091	2.63407	0.744355	2.67278	0.526292	0.826336	0.0590069	2.49873	0.547651	2.62969	0.480317	0.244745	0.251558	2.50243	0.335645	2.75139	0.782057	0.167348	0.404994
C3	Delta	0.895388	0.0927295	0.91176	0.100502	0.008149	0.167773	0.887742	0.130385	0.929753	0.0573391	0.826171	0.411288	0.928269	0.0429621	0.872185	0.116849	0.253155	0.625309	0.910329	0.101593	0.894252	0.0886832	0.0820616	0.166992	0.919353	0.0727115	0.934862	0.0713846	0.29774	0.210716
C3	Theta	0.0517576	0.0457772	0.0375732	0.0378763	0.0057991	0.334427	0.0404066	0.0428608	0.0349084	0.0323982	0.656421	0.142698	0.0374148	0.02442	0.0553717	0.0497681	0.603469	0.449695	0.0414609	0.04192	0.0478537	0.0420289	0.163641	0.150785	0.0433289	0.0447517	0.0255441	0.0204834	0.392155	0.500275
C3	Alpha	0.0289121	0.0206792	0.0292689	0.0443766	0.0067018	0.0102189	0.0369523	0.0553018	0.0210899	0.0169939	0.95958	0.382324	0.02272	0.0131472	0.0366961	0.0298642	0.28068	0.5946	0.0306298	0.0420511	0.0263174	0.020759	0.286629	0.128987	0.0239148	0.0157821	0.0142222	0.00899329	0.0182282	0.738727
C3	Beta	0.0166693	0.0195362	0.0130885	0.0177363	0.0174079	0.190126	0.0202925	0.0263093	0.0101711	0.00871056	0.941643	0.509263	0.00876102	0.00627578	0.0232808	0.0256054	0.041578	0.76441	0.012253	0.0178377	0.0190382	0.0192244	0.0055984	0.362175	0.0103029	0.011092	0.0127211	0.0194385	0.942468	0.149585
C3	Gamma	0.00727309	0.0136913	0.00830956	0.0191232	0.0680909	0.0617732	0.0146069	0.0275793	0.00407735	0.00359598	0.447132	0.527916	0.00283553	0.00163653	0.012466	0.0181435	0.0237303	0.73366	0.00532751	0.0116716	0.0125392	0.0231726	0.0017931	0.388477	0.00310074	0.00313066	0.012651	0.0289525	0.570687	0.454023
C3	Brain Rate	2.97839	1.07582	2.89425	1.20319	0.705826	0.0730499	3.30454	1.70018	2.62599	0.485144	0.0285431	0.535166	2.58269	0.342276	3.34549	1.42967	0.0128589	0.720171	2.80724	1.07321	3.15844	1.24965	0.127022	0.298376	2.65241	0.589523	2.86242	1.41248	0.5138	0.189956
T7	Delta	0.911598	0.0802352	0.907123	0.0945689	0.744774	0.0503537	0.86548	0.106139	0.955876	0.0434565	0.0004243	1.09406	0.917905	0.0543802	0.934241	0.0854097	0.0465145	0.223166	0.902189	0.0788723	0.921364	0.102465	0.137655	0.206437	0.956523	0.0223803	0.81999	0.0991365	5.7e-06	1.83597
T7	Theta	0.0431475	0.0417878	0.0434249	0.0452438	0.704758	0.0062827	0.0595111	0.0516477	0.0208547	0.0206	0.0019447	0.965088	0.0398139	0.0289075	0.0303144	0.0393538	0.0185373	0.269035	0.0474209	0.0396549	0.0359818	0.0493884	0.113212	0.251456	0.0200303	0.0119899	0.0862186	0.0509865	2.15e-05	1.72705
T7	Alpha	0.0230701	0.0193815	0.0282695	0.0297055	0.995742	0.204621	0.0408468	0.0312414	0.0107978	0.00956093	0.000111	1.27754	0.0215695	0.0118677	0.0173668	0.0200565	0.0858542	0.249465	0.0283624	0.0225391	0.0217494	0.0303175	0.0500889	0.243647	0.0138164	0.00746082	0.0474072	0.0330816	0.0020084	1.35368
T7	Beta	0.0142312	0.0134161	0.0136287	0.0148958	0.553601	0.0419341	0.0218087	0.017065	0.00800413	0.00920839	0.0036504	0.98725	0.0132004	0.0101652	0.0115842	0.0153866	0.206708	0.121217	0.0140115	0.0129248	0.0136847	0.0163813	0.736379	0.0218022	0.00618145	0.00457936	0.0284994	0.0143445	2e-06	2.02612
T7	Gamma	0.00795272	0.0098578	0.00755409	0.0083433	0.589883	0.0430451	0.0123534	0.0112891	0.00446784	0.00542721	0.0123401	0.873416	0.00751111	0.00637537	0.00649323	0.0114537	0.0944883	0.107423	0.00801623	0.00913136	0.00721973	0.00886132	0.744716	0.087244	0.00344905	0.00280853	0.0178847	0.00567014	1.4e-06	3.12059
T7	Brain Rate	2.87575	0.835472	2.89446	0.911633	0.928333	0.0211028	3.36504	1.05785	2.46131	0.494679	0.0002988	1.07376	2.81728	0.573976	2.68298	0.959133	0.586984	0.166206	2.93332	0.814142	2.8025	0.97818	0.54246	0.143146	2.41574	0.235372	3.82732	0.820978	1.25e-05	2.25917
TP9	Delta	0.886118	0.102029	0.903702	0.110369	0.179758	0.163225	0.890674	0.115345	0.887705	0.110147	0.502902	0.0258008	0.896244	0.0952811	0.955271	0.0447926	0.006043	0.776659	0.880483	0.111178	0.926665	0.0890733	0.0403568	0.45191	0.910947	0.0886836	0.870157	0.101534	0.442967	0.41411
TP9	Theta	0.0587648	0.054574	0.0491962	0.054127	0.201295	0.173684	0.0515633	0.0520656	0.0579057	0.0599169	0.444696	0.110733	0.054886	0.0505739	0.0210188	0.0212333	0.0036419	0.85562	0.0602327	0.0540171	0.0400964	0.0531374	0.0361258	0.370033	0.0383083	0.0293021	0.0746495	0.0596952	0.238455	0.751393
TP9	Alpha	0.033171	0.0329319	0.0316266	0.0394079	0.311178	0.0419594	0.0370466	0.042789	0.0337406	0.0365982	0.577731	0.0814002	0.0326486	0.0353245	0.0139448	0.0131408	0.0127532	0.687881	0.0381103	0.0406257	0.0201653	0.020641	0.0248865	0.550136	0.0362747	0.0439062	0.0366744	0.0297065	0.836922	0.01027
TP9	Beta	0.0152043	0.0139484	0.0107509	0.0136644	0.0657795	0.318202	0.0138477	0.0154561	0.0149005	0.0148813	0.515008	0.0680168	0.0116586	0.011382	0.00638293	0.00681688	0.0360176	0.550421	0.0144315	0.0145673	0.00960963	0.0119988	0.160711	0.356115	0.010533	0.0120216	0.0132937	0.0101131	0.561865	0.239815
TP9	Gamma	0.00674178	0.00626398	0.00472469	0.00711416	0.144798	0.296918	0.00686873	0.00869552	0.00574805	0.00543453	0.769901	0.151568	0.00456246	0.00430527	0.00338289	0.00529077	0.0119453	0.238585	0.00674213	0.00748136	0.00346326	0.00424553	0.105559	0.532258	0.00393752	0.00439947	0.00522568	0.00396463	0.269589	0.297016
TP9	Brain Rate	2.99658	0.889388	2.79923	0.976266	0.370849	0.208506	2.97855	1.07498	2.95944	0.934636	0.947631	0.0185986	2.84115	0.785124	2.42216	0.463073	0.0525128	0.636299	3.02807	0.999077	2.60897	0.724677	0.0736024	0.473614	2.76296	0.82015	3.00373	0.761681	0.416741	0.293816
CP5	Delta	0.860497	0.0835488	0.871844	0.121527	0.10353	0.107859	0.866416	0.121394	0.886147	0.0998499	0.608347	0.175049	0.847976	0.117164	0.883779	0.084052	0.295179	0.345012	0.85427	0.12039	0.890324	0.0702701	0.514606	0.36267	0.864341	0.103066	0.823864	0.0985393	0.227721	0.393001
CP5	Theta	0.0639952	0.0335392	0.0609604	0.0602407	0.0785896	0.0617148	0.0560633	0.0528151	0.0471143	0.0325234	0.756779	0.201187	0.0760131	0.0555227	0.0502264	0.0450197	0.062615	0.501219	0.0687424	0.0549732	0.0503288	0.0381302	0.267523	0.385766	0.0606012	0.0401091	0.0859701	0.0540028	0.146034	0.522112
CP5	Alpha	0.0490941	0.0450088	0.0427371	0.04937	0.0637153	0.133343	0.0490884	0.0562015	0.0422099	0.0520252	0.531934	0.125241	0.0523471	0.054248	0.0342998	0.0224604	0.548953	0.42727	0.0529129	0.0554706	0.0317748	0.0221005	0.430944	0.496742	0.0544601	0.0588919	0.0550509	0.0386449	0.358842	0.0116132
CP5	Beta	0.0191414	0.0126682	0.0170285	0.0170334	0.0903694	0.139515	0.0191086	0.0158026	0.0178576	0.0180754	0.968557	0.0726544	0.0178413	0.0151568	0.022077	0.0189248	0.755306	0.24262	0.0173185	0.0151811	0.0190937	0.01555	0.434567	0.114366	0.0164239	0.013997	0.0242106	0.0168947	0.157819	0.491357
CP5	Gamma	0.00727207	0.0076894	0.00742952	0.00913919	0.261852	0.018475	0.00932411	0.0121651	0.00667077	0.006304	0.950608	0.270037	0.00582242	0.00583831	0.00961801	0.0103584	0.467112	0.443203	0.00675617	0.00788501	0.00847884	0.00953977	0.126307	0.194773	0.00417345	0.00356865	0.0109047	0.0112902	0.0214998	0.78702
CP5	Brain Rate	3.23326	0.79881	3.13743	1.06208	0.591918	0.101074	3.26861	1.10523	3.06771	0.978074	0.42336	0.189816	3.23611	1.0124	3.19008	0.912125	0.860627	0.0469247	3.23296	1.05699	3.079	0.732123	0.374896	0.167828	3.11144	0.903348	3.57993	0.847222	0.0761758	0.523708
CP1	Delta	0.858373	0.140607	0.869468	0.10427	0.701031	0.0887777	0.903321	0.0793795	0.908383	0.0825566	0.782605	0.0616258	0.794552	0.104447	0.914793	0.0704557	4.14e-05	1.32621	0.833574	0.135748	0.922078	0.0536703	0.0044475	0.850774	0.816999	0.148042	0.873045	0.108556	0.29774	0.42267
CP1	Theta	0.0634505	0.0614974	0.064489	0.0542562	0.45865	0.0177401	0.0437093	0.0374349	0.0404569	0.0321834	0.60049	0.091867	0.102273	0.0523539	0.0400032	0.0352471	3.36e-05	1.37104	0.0783587	0.0638072	0.0376054	0.0285844	0.0033785	0.817747	0.0785879	0.0600444	0.0653717	0.0553884	0.584777	0.223981
CP1	Alpha	0.0592429	0.0713734	0.0460464	0.0414968	0.727679	0.223826	0.0376828	0.0326735	0.0341191	0.042586	0.318904	0.0925784	0.0757132	0.0513858	0.0274075	0.0211441	9.32e-05	1.20843	0.065984	0.0643722	0.0254803	0.0214207	0.0041144	0.837933	0.0821469	0.079955	0.0419844	0.0472295	0.176828	0.598762
CP1	Beta	0.0149135	0.0123805	0.0146428	0.0114054	0.869975	0.0225325	0.0107971	0.00960048	0.0129838	0.0108983	0.656421	0.209942	0.021193	0.0104765	0.0132374	0.010994	0.0129472	0.727674	0.0169712	0.0131892	0.0106772	0.0072106	0.0520535	0.587218	0.0182451	0.0142498	0.0142679	0.00960344	0.733688	0.320428
CP1	Gamma	0.00402036	0.00442742	0.00535398	0.00458832	0.111326	0.293083	0.00448932	0.00589154	0.0040572	0.00351138	0.433786	0.0878564	0.00626871	0.00394847	0.00455933	0.00569222	0.0218231	0.342646	0.00511206	0.00478818	0.00415922	0.00405722	0.375396	0.212679	0.00402149	0.00247748	0.00533088	0.00465894	0.55676	0.343542
CP1	Brain Rate	3.12886	1.07183	3.06658	0.811501	0.730564	0.0648909	2.81879	0.682041	2.80238	0.707185	0.921528	0.0233028	3.60314	0.824909	2.768	0.66497	0.0001352	1.09511	3.31549	1.05117	2.68371	0.426125	2.36e-05	0.781558	3.43265	1.15993	3.0301	0.820247	0.180801	0.392283
Pz	Delta	0.829768	0.138239	0.852051	0.105367	0.917037	0.179565	0.833677	0.113931	0.918463	0.0743223	0.0005339	0.869138	0.818707	0.121382	0.828665	0.0974225	1	0.0888964	0.825646	0.133135	0.873373	0.0871831	0.161781	0.42041	0.826467	0.108734	0.843605	0.108783	0.844699	0.154258
Pz	Theta	0.079869	0.0649236	0.0721198	0.0475958	0.954906	0.134827	0.0741471	0.0470255	0.0381831	0.0342847	0.0003203	0.861723	0.0936296	0.0618511	0.0782888	0.0418315	0.428877	0.285496	0.0841174	0.0620954	0.0595079	0.0371192	0.0717631	0.476968	0.0862918	0.0568688	0.0782681	0.0471954	0.584777	0.150311
Pz	Alpha	0.0703829	0.066995	0.0551369	0.0507289	0.581911	0.254123	0.0689289	0.0557451	0.0291664	0.0313922	0.0002465	0.866664	0.0678633	0.0562904	0.0633373	0.0473608	0.625936	0.0854783	0.0705845	0.063822	0.0453826	0.0437231	0.150954	0.45661	0.0694644	0.0531762	0.0548778	0.0488053	0.380848	0.279784
Pz	Beta	0.0158676	0.0123539	0.015922	0.0121923	0.841946	0.0043871	0.0180146	0.0134639	0.0109177	0.0120653	0.00699	0.547387	0.0154418	0.011538	0.0232379	0.0140798	0.0342065	0.594811	0.0152755	0.0119294	0.0170485	0.0127752	0.49488	0.14199	0.0147398	0.010694	0.0181686	0.0147475	0.764952	0.260584
Pz	Gamma	0.00411238	0.00523221	0.00477053	0.00401915	0.179511	0.139728	0.00523265	0.00594818	0.00327017	0.00417483	0.01261	0.376569	0.00435831	0.00384739	0.00647063	0.00661158	0.152603	0.383402	0.00437637	0.00500379	0.00468819	0.00371531	0.1545	0.0701145	0.00303669	0.00161278	0.00508031	0.00377109	0.114703	0.689814
Pz	Brain Rate	3.30386	1.02996	3.1736	0.842361	0.469431	0.137147	3.34496	0.969085	2.6905	0.639978	0.0014638	0.785823	3.3392	0.896829	3.45167	0.869471	0.639421	0.125074	3.32053	1.01567	3.06267	0.718405	0.127201	0.29049	3.26641	0.76069	3.24678	0.890293	0.936276	0.0232064
P3	Delta	0.834068	0.110397	0.899128	0.092094	0.0017961	0.633936	0.870417	0.107792	0.871778	0.109548	0.554339	0.0123435	0.845344	0.110439	0.93064	0.108573	0.0020941	0.765069	0.859	0.115999	0.893136	0.0778463	0.358988	0.342521	0.828142	0.105746	0.883281	0.079948	0.119522	0.575837
P3	Theta	0.0808734	0.0578258	0.0507631	0.0479609	0.0027263	0.561446	0.0598927	0.0496246	0.0626526	0.0554261	0.539351	0.0517286	0.0796763	0.0639526	0.0307859	0.0464958	0.0004793	0.859183	0.069144	0.0597048	0.0538879	0.0416256	0.456672	0.293791	0.0826948	0.0614005	0.0638473	0.0470762	0.244015	0.33725
P3	Alpha	0.0596375	0.0416902	0.0347619	0.0344396	0.0005258	0.644405	0.0485689	0.0412327	0.0443795	0.0455985	0.358683	0.0950257	0.0548544	0.040211	0.0225141	0.0338087	0.0024568	0.855264	0.0519526	0.0440486	0.0336413	0.0262273	0.149204	0.500829	0.0664176	0.0406594	0.0364066	0.0247279	0.0085635	0.873076
P3	Beta	0.0193737	0.0161907	0.0108757	0.0106002	0.0009247	0.61498	0.0145871	0.0148133	0.0155666	0.0127526	0.561909	0.0698745	0.0165771	0.0160777	0.0107544	0.0171481	0.0696824	0.344077	0.015192	0.0155823	0.0133661	0.0102063	0.65427	0.137412	0.0188466	0.0162185	0.0122407	0.00826195	0.327366	0.502447
P3	Gamma	0.00604733	0.00879178	0.0044717	0.00641339	0.0408901	0.202792	0.00653371	0.0104166	0.0056234	0.0074073	0.932685	0.0993102	0.00354771	0.00294299	0.00530565	0.0117362	0.0342065	0.201653	0.0047113	0.00749638	0.00596861	0.00765109	0.39226	0.164339	0.00389951	0.00228683	0.00422462	0.00456484	0.317285	0.0881581
P3	Brain Rate	3.34888	0.983047	2.82448	0.764003	0.002218	0.589991	3.1063	1.02817	3.07142	0.913159	0.881129	0.0353755	3.173	0.856773	2.67192	1.14653	0.0701033	0.486183	3.12113	0.989949	2.92224	0.699647	0.272443	0.229951	3.33004	0.818928	2.90639	0.594797	0.0506027	0.579487
P7	Delta	0.818483	0.131721	0.910777	0.112419	3e-07	0.746624	0.872097	0.158473	0.868124	0.112315	0.0443975	0.02852	0.84876	0.133327	0.897367	0.13669	0.0696824	0.353605	0.857498	0.138068	0.895545	0.10765	0.580367	0.304497	0.828998	0.139166	0.826744	0.150338	0.877099	0.0152352
P7	Theta	0.0821244	0.0512337	0.0421997	0.0547866	8e-07	0.74585	0.0506273	0.0612496	0.060767	0.0508435	0.0922373	0.17762	0.0756037	0.0628707	0.034674	0.0356868	0.0094016	0.786852	0.0640242	0.0582872	0.0510466	0.0530231	0.759783	0.230666	0.0767068	0.0557736	0.0905616	0.0794551	0.627987	0.197588
P7	Alpha	0.0564848	0.0511052	0.0306471	0.0428233	7e-07	0.542857	0.0407505	0.0496135	0.0445731	0.0527506	0.335585	0.0736061	0.0528671	0.0592426	0.02753	0.0278152	0.0521581	0.538106	0.0465451	0.0523585	0.0330971	0.0382724	0.449234	0.290591	0.0637493	0.0677582	0.0551458	0.0515192	0.55676	0.139931
P7	Beta	0.0284141	0.0297311	0.0120521	0.0145241	1.7e-05	0.692321	0.0226007	0.0355236	0.0197861	0.0147839	0.0443975	0.102001	0.0174847	0.0157462	0.0242057	0.0388184	0.527849	0.222719	0.0210077	0.0272044	0.0156564	0.0151928	0.769208	0.240839	0.0228819	0.0194767	0.0214726	0.0188558	0.516003	0.0719749
P7	Gamma	0.0144941	0.0290978	0.00432425	0.00471025	0.0003931	0.482846	0.0139246	0.0335807	0.00674973	0.00416221	0.0147571	0.295673	0.0052845	0.00388311	0.0162231	0.0383344	0.15724	0.393988	0.0109249	0.0245364	0.00465513	0.00363417	0.623371	0.354937	0.00766375	0.0088547	0.00607612	0.00428134	0.828593	0.223475
P7	Brain Rate	3.77013	1.77796	2.77361	0.917523	0.0008268	0.697377	3.39484	2.12618	3.17854	0.919558	0.582441	0.130199	3.21446	1.07781	3.33	2.27896	0.808056	0.063623	3.36712	1.65044	2.9044	0.881212	0.058994	0.346858	3.4816	1.23796	3.39043	1.1703	0.798591	0.0740893
O1	Delta	0.826565	0.150458	0.851238	0.15106	0.370342	0.162153	0.84189	0.156268	0.873443	0.151599	0.189501	0.20209	0.747118	0.161018	0.892711	0.0970815	0.0006833	1.07614	0.812605	0.163774	0.892192	0.107342	0.0393932	0.569748	0.804812	0.147855	0.741792	0.156638	0.0851165	0.405048
O1	Theta	0.0958044	0.0920899	0.0765367	0.0773238	0.242145	0.224466	0.0730137	0.067974	0.0665959	0.0918931	0.313466	0.0782945	0.152342	0.104987	0.0459779	0.0374407	0.0003134	1.32655	0.103841	0.0938053	0.0498432	0.0471048	0.0148155	0.721553	0.105156	0.0814521	0.146654	0.10426	0.227721	0.434236
O1	Alpha	0.0543631	0.0493827	0.0491909	0.0584648	0.285316	0.0947179	0.0571356	0.0662793	0.0416545	0.0507944	0.111022	0.258516	0.0732243	0.0495596	0.035114	0.0337119	0.00233	0.883538	0.0600697	0.0598075	0.0354727	0.0393153	0.047041	0.481754	0.0644429	0.0558119	0.0786786	0.0467481	0.327366	0.270708
O1	Beta	0.0184863	0.0155644	0.0163865	0.0172663	0.545733	0.126581	0.0194632	0.0191604	0.0142208	0.015059	0.138609	0.29997	0.0216854	0.014343	0.0183046	0.0190979	0.410463	0.196572	0.0180019	0.0157295	0.0159885	0.0179839	0.413093	0.117946	0.0213101	0.0183183	0.0250571	0.0146816	0.380848	0.220973
O1	Gamma	0.00478174	0.00370916	0.00664792	0.00746951	0.718758	0.313778	0.00849736	0.00924725	0.00408532	0.00310207	0.213322	0.630766	0.00562989	0.00358328	0.00789222	0.00973795	0.683609	0.302644	0.00548216	0.00482949	0.00650326	0.0081091	0.606004	0.151261	0.00427942	0.00277674	0.00781818	0.00388636	0.0052066	1.02571
O1	Brain Rate	3.30867	1.05458	3.21401	1.22574	0.672429	0.0820429	3.37989	1.34759	2.99041	1.06568	0.184198	0.316118	3.77129	1.09186	3.05475	1.04121	0.0160672	0.659754	3.40087	1.20038	2.98555	1.0149	0.0596558	0.370112	3.46097	1.10804	3.92507	1.05376	0.152296	0.420194
Oz	Delta	0.784219	0.142809	0.898312	0.0962866	6.5e-06	0.927719	0.870892	0.142565	0.840758	0.127946	0.0760945	0.219357	0.786235	0.144526	0.83141	0.162222	0.14807	0.288806	0.823263	0.14558	0.896443	0.0810575	0.032828	0.615903	0.81041	0.155372	0.8815	0.102729	0.114703	0.528395
Oz	Theta	0.115491	0.0791483	0.0543233	0.0531839	9.1e-06	0.898361	0.0603873	0.0642788	0.0815237	0.066972	0.0742495	0.317505	0.1251	0.0867876	0.0812032	0.0782882	0.0521581	0.52176	0.0979109	0.0810519	0.049137	0.0349519	0.0095619	0.775278	0.108367	0.0944145	0.0656345	0.0584321	0.134934	0.532821
Oz	Alpha	0.0663194	0.0503804	0.0329422	0.0329857	4.61e-05	0.776234	0.0451478	0.0486559	0.052432	0.0513332	0.182013	0.143612	0.0632014	0.051214	0.0548747	0.0533201	0.28068	0.156445	0.0552138	0.0499732	0.0329049	0.0269537	0.047041	0.551037	0.0584855	0.0544125	0.0358966	0.0329372	0.204759	0.491675
Oz	Beta	0.0251567	0.0195654	0.0105412	0.00949258	1.02e-05	0.940971	0.0169817	0.0226727	0.0186948	0.0128512	0.0261281	0.0916581	0.0197534	0.0154194	0.0237563	0.0243693	0.993624	0.192739	0.0175345	0.0159972	0.0156188	0.0170615	0.55525	0.114663	0.0184067	0.0160964	0.0124928	0.0107112	0.327366	0.423455
Oz	Gamma	0.00881396	0.00878507	0.00388151	0.00365186	8.44e-05	0.725789	0.00659112	0.0101295	0.00659137	0.00447713	0.0077325	3.19e-05	0.00571047	0.00460928	0.00875559	0.0110886	1	0.352013	0.00607823	0.00747775	0.00589673	0.00550213	0.821619	0.0273968	0.00433028	0.00341466	0.00447562	0.00488333	0.942468	0.0337663
Oz	Brain Rate	3.7362	1.19305	2.79866	0.735084	9.9e-06	0.936901	3.12591	1.33922	3.29957	0.957602	0.534627	0.147089	3.55002	1.07415	3.48036	1.47617	0.841083	0.0529891	3.34956	1.16482	2.93552	0.78907	0.0302101	0.412501	3.37557	1.11669	2.92228	0.812948	0.122372	0.454336
O2	Delta	0.829117	0.102635	0.820555	0.145922	0.581911	0.067274	0.864929	0.122408	0.841679	0.101306	0.164258	0.204038	0.767698	0.142993	0.852307	0.0868959	0.0209206	0.702715	0.804657	0.135909	0.860443	0.106271	0.0559011	0.453068	0.825113	0.126521	0.776562	0.160066	0.439382	0.329441
O2	Theta	0.0965138	0.0728909	0.0950375	0.0822194	0.45865	0.0188283	0.0647883	0.0575091	0.0787102	0.056815	0.217493	0.240141	0.144312	0.097156	0.0734289	0.0461832	0.0147986	0.915866	0.110471	0.0860701	0.068361	0.0513234	0.0370908	0.589208	0.10335	0.0880194	0.128238	0.0946529	0.672512	0.266572
O2	Alpha	0.0492512	0.0261918	0.0540348	0.0470139	0.598342	0.124628	0.0463991	0.0470354	0.0461006	0.0284276	0.287199	0.0075753	0.0628049	0.0367755	0.0459377	0.0291688	0.072179	0.499277	0.0558836	0.0369628	0.0447342	0.0427535	0.0543346	0.276097	0.0507765	0.0323969	0.0672057	0.0544525	0.502769	0.358978
O2	Beta	0.0189121	0.0107814	0.0214407	0.0217754	0.661749	0.145923	0.0172557	0.0157808	0.0232033	0.024135	0.185729	0.287606	0.0196914	0.0129093	0.0204712	0.0115699	0.968129	0.0624892	0.0210464	0.0201217	0.0190566	0.012785	0.967973	0.117013	0.0167461	0.0117084	0.0213333	0.0153454	0.235768	0.329013
O2	Gamma	0.00620605	0.00457778	0.00893202	0.0123822	0.256825	0.289609	0.00662828	0.00546798	0.0103068	0.0156906	0.756779	0.30871	0.00549376	0.00416365	0.00785531	0.00561784	0.10823	0.469002	0.0079418	0.0120672	0.00740506	0.0031037	0.0059253	0.0604732	0.00401353	0.00203213	0.00666075	0.00432819	0.0121547	0.766477
O2	Brain Rate	3.32528	0.676926	3.49312	1.25931	0.374047	0.164599	3.15968	1.00678	3.44143	1.15597	0.280608	0.256293	3.61543	0.97196	3.28892	0.730832	0.168367	0.373061	3.52987	1.14508	3.2187	0.813587	0.10359	0.310467	3.25349	0.821099	3.6544	1.15436	0.182027	0.39181
P4	Delta	0.859526	0.119365	0.887646	0.125066	0.0011662	0.227914	0.904136	0.108896	0.932052	0.0466434	0.681019	0.328603	0.819854	0.121209	0.904827	0.124181	0.0003332	0.680194	0.853104	0.12831	0.916808	0.101631	0.0003205	0.545293	0.848175	0.118255	0.85742	0.134714	0.317285	0.0714079
P4	Theta	0.0704203	0.062706	0.0595067	0.0684544	0.0020675	0.164742	0.0458407	0.0519181	0.0332555	0.0219109	0.722768	0.31142	0.101842	0.0756022	0.0499919	0.0678942	0.000277	0.708887	0.0752421	0.0690796	0.0438888	0.0551804	0.0005481	0.496853	0.080229	0.0706929	0.0770622	0.0733726	0.502769	0.0430299
P4	Alpha	0.0507553	0.0485303	0.0383478	0.045126	0.0012676	0.262318	0.0375251	0.0455571	0.0229754	0.0190511	1	0.410864	0.0569457	0.0342249	0.0317209	0.0444789	0.0002603	0.624197	0.0537461	0.0502553	0.0251909	0.0332292	5.71e-05	0.664397	0.0524491	0.037133	0.047643	0.0485882	0.157819	0.108805
P4	Beta	0.0155873	0.0129082	0.0110662	0.0116662	0.0037104	0.364041	0.0102207	0.0111863	0.00887096	0.00665392	0.335585	0.144607	0.0170798	0.0137858	0.0104074	0.0112166	0.0098483	0.52162	0.0143555	0.0127362	0.0105581	0.0114186	0.0267956	0.310926	0.0161799	0.0155303	0.0140821	0.0132088	0.369743	0.142453
P4	Gamma	0.00371078	0.00294614	0.00343313	0.00385654	0.0358862	0.08019	0.00227798	0.00199047	0.00284591	0.0025528	0.324403	0.244649	0.00427897	0.00305931	0.00305307	0.00448914	0.00233	0.313358	0.00355247	0.00291024	0.00355454	0.00437335	0.103597	0.0005521	0.0029675	0.00189514	0.00379244	0.00350234	0.764952	0.286793
P4	Brain Rate	3.09075	0.889508	2.85729	0.927965	0.188046	0.254489	2.74271	0.814148	2.57042	0.399487	0.266301	0.264919	3.31158	0.871858	2.74182	0.917271	0.0218054	0.62537	3.10657	0.943794	2.68443	0.801798	0.0207327	0.477505	3.12967	0.869799	3.06802	1.00813	0.825245	0.0641053
P8	Delta	0.801219	0.153775	0.897672	0.106811	0.0005871	0.721503	0.877081	0.156348	0.846732	0.121462	0.230359	0.213752	0.824425	0.117044	0.854377	0.171814	0.126937	0.200065	0.824229	0.15326	0.914548	0.0733263	0.0050896	0.745734	0.867359	0.0997656	0.825449	0.125689	0.317285	0.361571
P8	Theta	0.0984437	0.0685614	0.0542129	0.0622882	0.000831	0.668971	0.054678	0.0632237	0.076994	0.0644167	0.420673	0.344765	0.0986085	0.0697981	0.0653259	0.0730279	0.104764	0.457649	0.089653	0.0748846	0.0432228	0.0408464	0.0114221	0.763359	0.070224	0.0572194	0.0959566	0.075028	0.269961	0.377557
P8	Alpha	0.0599962	0.0481178	0.0314027	0.0319566	0.0006135	0.693262	0.0373728	0.0386441	0.047647	0.0440682	0.584914	0.244434	0.0531053	0.0372869	0.0402375	0.0393329	0.104764	0.329788	0.0535243	0.0471949	0.0257548	0.0214049	0.0085801	0.751769	0.0434509	0.0361111	0.0519425	0.0370512	0.317285	0.227224
P8	Beta	0.0283738	0.0303584	0.0121602	0.0113432	0.0009445	0.700328	0.0199082	0.0335997	0.0215986	0.0175808	0.0409431	0.0621578	0.0184082	0.0128497	0.0260462	0.0372245	0.719148	0.269223	0.0225808	0.0268088	0.0128774	0.0117422	0.0767717	0.465152	0.0150773	0.0122236	0.0197091	0.0129557	0.157819	0.36001
P8	Gamma	0.0119674	0.022538	0.00455231	0.00476981	0.0266052	0.450478	0.0109605	0.0260553	0.0070287	0.00545141	0.0067572	0.205963	0.00545302	0.00483046	0.0140133	0.0293252	0.486916	0.39974	0.0100132	0.0189998	0.00359685	0.00268189	0.0688886	0.469551	0.00388854	0.00381395	0.00694238	0.00563756	0.0214998	0.621151
P8	Brain Rate	3.7794	1.76762	2.83718	0.819654	0.0012226	0.677026	3.23774	1.96415	3.30987	1.00533	0.847197	0.0455876	3.33057	0.894708	3.51448	2.17492	0.678024	0.108551	3.5237	1.60952	2.72942	0.599306	0.0003457	0.648996	3.02822	0.772441	3.38323	0.964579	0.174939	0.397729
TP10	Delta	0.824402	0.135969	0.950334	0.0578748	7e-07	1.18995	0.924247	0.110159	0.88996	0.130511	0.0417835	0.279016	0.821807	0.126324	0.886352	0.136842	0.0220615	0.478863	0.858306	0.133497	0.952273	0.0484504	0.0014327	0.926198	0.768369	0.125584	0.912213	0.0798521	0.0001776	1.33119
TP10	Theta	0.0871648	0.063202	0.0269927	0.0376422	1e-07	1.14239	0.0300769	0.0382236	0.0524856	0.0564132	0.0212715	0.456867	0.098551	0.0641868	0.0413591	0.047916	0.000539	0.98864	0.073733	0.0657347	0.0210838	0.016731	0.0010679	1.08698	0.123395	0.0581865	0.0524311	0.0532885	0.0002925	1.24022
TP10	Alpha	0.0510157	0.0520092	0.013878	0.0136084	1.1e-06	0.964446	0.0204734	0.0243818	0.0396839	0.0618663	0.141283	0.401103	0.0555651	0.055205	0.0297071	0.0294428	0.0220615	0.573168	0.0402471	0.0476486	0.0146927	0.015756	0.0007908	0.712872	0.0743345	0.0630798	0.0223318	0.0174857	5.61e-05	1.09241
TP10	Beta	0.025077	0.0244193	0.00623786	0.00583767	3.1e-06	1.04755	0.0155455	0.0269975	0.0133579	0.0130665	0.0089184	0.101505	0.0182674	0.013601	0.026153	0.0329739	0.388422	0.304355	0.01828	0.0216799	0.00905286	0.0131421	0.0053271	0.50888	0.0248915	0.0144227	0.00969788	0.00750491	0.0003226	1.28635
TP10	Gamma	0.0123403	0.0201902	0.00255786	0.0024468	1.25e-05	0.671467	0.00965733	0.0225024	0.00451311	0.00334195	0.0142175	0.314886	0.00580941	0.0038763	0.0164286	0.0287512	0.400243	0.503173	0.00943407	0.017706	0.00289785	0.00371371	0.0031308	0.506025	0.00900991	0.00547233	0.00332599	0.0025357	0.0014239	1.29688
TP10	Brain Rate	3.6154	1.48315	2.41569	0.422042	1.79e-05	1.08622	2.88261	1.54473	2.91679	1.03106	0.923234	0.0256043	3.35925	0.993103	3.41599	1.93064	0.896121	0.0360086	3.25727	1.37916	2.46046	0.54526	0.0003922	0.751993	3.83363	1.01838	2.6727	0.559748	4.17e-05	1.37533
CP6	Delta	0.878109	0.122428	0.950566	0.0435406	3.6e-06	0.780557	0.935613	0.0500744	0.941025	0.0354316	0.799958	0.123015	0.941153	0.036401	0.944441	0.0464317	0.182038	0.0774037	0.914411	0.109709	0.928135	0.0532417	0.958126	0.157873	0.876873	0.113492	0.930479	0.0437242	0.204759	0.610193
CP6	Theta	0.0574871	0.0520884	0.0239741	0.0212233	5.3e-06	0.834103	0.030738	0.0238549	0.0275132	0.0199246	0.95958	0.144676	0.0301185	0.0204706	0.0244024	0.0201737	0.10823	0.276282	0.0396954	0.0472075	0.0361969	0.0270056	0.663211	0.0902048	0.0597527	0.0500761	0.0356906	0.021396	0.327366	0.611738
CP6	Alpha	0.0439406	0.056337	0.0168387	0.0171392	3.76e-05	0.6442	0.0227198	0.0189907	0.0186797	0.0129086	0.640224	0.245342	0.020195	0.0135003	0.0184534	0.0172998	0.187328	0.110223	0.0323409	0.0493227	0.0215755	0.0180977	0.623371	0.287558	0.0448135	0.0512558	0.0220559	0.0157889	0.101159	0.587452
CP6	Beta	0.0157216	0.0144041	0.00636012	0.00646557	6.5e-06	0.830094	0.00837368	0.00862587	0.00958774	0.0072205	0.14784	0.150495	0.00652432	0.00509861	0.009924	0.0103479	0.866731	0.40914	0.0100762	0.0124505	0.0110216	0.00986624	0.406077	0.0833865	0.0150738	0.0155097	0.00919582	0.00811875	0.204759	0.464851
CP6	Gamma	0.00474198	0.00477603	0.00226136	0.00205581	7.09e-05	0.667877	0.00255527	0.00208467	0.00319456	0.00217586	0.0655653	0.295836	0.0020093	0.00124328	0.00277911	0.00210272	0.333585	0.437556	0.00347668	0.00437415	0.00307077	0.00194175	0.368778	0.118995	0.00348685	0.00268947	0.00257896	0.00177585	0.288276	0.389999
CP6	Brain Rate	3.02095	1.0121	2.41971	0.359648	0.0002679	0.783545	2.53976	0.429806	2.53749	0.305749	0.979758	0.0060018	2.46578	0.282022	2.51558	0.426913	0.608582	0.135153	2.71361	0.90415	2.61712	0.454918	0.53697	0.133725	2.98391	0.92167	2.56984	0.382968	0.0525912	0.574369
CP2	Delta	0.841647	0.119819	0.856902	0.145998	0.203788	0.113199	0.828976	0.139852	0.915297	0.112453	0.0009107	0.670744	0.811825	0.138654	0.873325	0.112254	0.0303436	0.478968	0.852475	0.132642	0.846298	0.140567	0.913917	0.0447431	0.842031	0.10399	0.860887	0.160053	0.288276	0.136768
CP2	Theta	0.0745227	0.0601657	0.0685775	0.0666649	0.242145	0.092777	0.0751637	0.0556285	0.0390373	0.0511231	0.0012525	0.66677	0.0927815	0.0717819	0.0579307	0.0460628	0.041578	0.567836	0.0698484	0.0640769	0.0735484	0.0637978	0.933541	0.0572929	0.0810219	0.06414	0.0673044	0.0712393	0.269961	0.198113
CP2	Alpha	0.0607123	0.0475007	0.0542538	0.0661321	0.0775838	0.111187	0.0677442	0.0666577	0.0343863	0.0501448	0.0014647	0.55765	0.0726775	0.05871	0.0423662	0.0396112	0.0370089	0.594733	0.0595595	0.0614346	0.0524075	0.0535724	0.416628	0.122902	0.0577731	0.0358591	0.0534422	0.0702763	0.176828	0.075996
CP2	Beta	0.0187999	0.021687	0.0154001	0.016069	0.239757	0.176422	0.0225899	0.0252135	0.00858278	0.00931174	0.0065313	0.726688	0.0172445	0.0134888	0.0217281	0.027721	0.55966	0.201908	0.0140188	0.0130212	0.0221346	0.0254618	0.467957	0.39665	0.0156777	0.0128545	0.0138259	0.0167937	0.380848	0.12122
CP2	Gamma	0.0043182	0.00376084	0.00486689	0.00507025	0.569728	0.121831	0.00552651	0.00485659	0.00269696	0.0028835	0.010402	0.698574	0.00547174	0.00536509	0.0046505	0.00460212	0.428877	0.161413	0.00409785	0.00430492	0.00561134	0.00484213	0.303723	0.326953	0.00349637	0.00263583	0.00454067	0.00520859	0.764952	0.247666
CP2	Brain Rate	3.26469	0.999718	3.14615	1.18268	0.580911	0.107275	3.4316	1.24206	2.67473	0.853051	0.0042109	0.700435	3.44351	1.07806	3.11522	1.10521	0.270022	0.295363	3.14344	1.03703	3.29705	1.2242	0.490412	0.133991	3.18385	0.747288	3.09546	1.29112	0.777572	0.0820264
Cz	Delta	0.897327	0.11069	0.908144	0.101293	0.139096	0.101007	0.896249	0.104059	0.927689	0.0615914	0.4272	0.362554	0.886573	0.0682249	0.957472	0.0752348	4e-06	0.969626	0.893554	0.114325	0.921766	0.0842011	0.0505778	0.278445	0.918814	0.0568235	0.920318	0.0781136	0.55676	0.021552
Cz	Theta	0.0515788	0.0563865	0.0439396	0.0446401	0.214579	0.148791	0.0504156	0.0449791	0.0335138	0.0266316	0.239232	0.45088	0.0569586	0.032533	0.0192368	0.0317146	3.7e-06	1.15335	0.0523646	0.0545821	0.0377877	0.0391798	0.0566984	0.304062	0.042098	0.0299966	0.0405958	0.034642	0.877099	0.0453828
Cz	Alpha	0.0368366	0.0475249	0.0321814	0.0433028	0.0541549	0.10144	0.0380608	0.0469935	0.022852	0.0212525	0.460709	0.411192	0.0381657	0.028884	0.016012	0.0325468	2.7e-06	0.707114	0.0389853	0.0501989	0.0253497	0.0324231	0.0197088	0.319872	0.0275339	0.0208347	0.026155	0.0335699	0.219872	0.0483154
Cz	Beta	0.0103922	0.00709345	0.0107704	0.0121947	0.135943	0.0375863	0.0110138	0.0108143	0.0106736	0.0111475	0.834954	0.0305506	0.0128071	0.00685433	0.00532188	0.00858283	1.65e-05	0.946431	0.0108631	0.00925959	0.0101339	0.0119841	0.0997244	0.0673612	0.00853123	0.00613623	0.00895916	0.00772371	0.844699	0.0600579
Cz	Gamma	0.00386548	0.00243418	0.0049644	0.00686597	0.246971	0.211579	0.00426048	0.00389653	0.00527173	0.00793597	0.932685	0.159498	0.00549553	0.00288815	0.00195698	0.00293591	1.78e-05	1.19352	0.00423265	0.00346442	0.00496281	0.0078603	0.117375	0.118774	0.00302252	0.0020625	0.00397187	0.00321874	0.415372	0.343802
Cz	Brain Rate	2.81563	0.764505	2.7909	0.880502	0.878164	0.029717	2.84499	0.857136	2.68296	0.661571	0.379015	0.208672	2.94504	0.544303	2.36542	0.630099	0.0005677	0.966858	2.85655	0.853766	2.70013	0.781402	0.349104	0.189284	2.64197	0.437278	2.66396	0.641139	0.892492	0.0392314
C4	Delta	0.896984	0.106019	0.915777	0.0966533	0.120999	0.183519	0.920071	0.0798767	0.911785	0.115717	0.324403	0.082168	0.88248	0.108245	0.936903	0.0650891	0.046616	0.59881	0.910276	0.102139	0.902803	0.0993751	0.324504	0.0734341	0.929369	0.0735851	0.874184	0.114022	0.157819	0.562978
C4	Theta	0.0473339	0.0493887	0.0406442	0.0456897	0.173792	0.139302	0.0362484	0.0358576	0.0385472	0.0523087	0.302776	0.050544	0.0570949	0.0517754	0.0307798	0.0341722	0.0192126	0.589473	0.0403258	0.0433789	0.0494655	0.0536419	0.327547	0.185381	0.0347901	0.037372	0.0621478	0.0535846	0.110038	0.579751
C4	Alpha	0.0342861	0.0364334	0.0282638	0.0380107	0.0603844	0.160274	0.027947	0.0312861	0.0294525	0.0393194	0.14784	0.0417806	0.0402754	0.04287	0.0190915	0.0195567	0.0237303	0.6249	0.0319203	0.0399102	0.0289252	0.0323506	0.977824	0.0816782	0.0239803	0.0251603	0.0406268	0.0464966	0.358842	0.43592
C4	Beta	0.0158356	0.0206678	0.0106248	0.0118782	0.128302	0.30609	0.0111792	0.0118253	0.0145386	0.0228888	0.60049	0.181827	0.0149101	0.0136794	0.00938146	0.0107266	0.161983	0.441896	0.0126304	0.0183601	0.0133353	0.0122463	0.0935275	0.0447664	0.00969108	0.0124284	0.0158319	0.012378	0.0443872	0.484676
C4	Gamma	0.00556019	0.00905568	0.00469057	0.0049807	0.5901	0.117819	0.00455463	0.00470279	0.00567641	0.0104402	0.481499	0.136609	0.00523973	0.00483485	0.00384393	0.00361481	0.302613	0.321273	0.00484735	0.00809155	0.00547143	0.0045172	0.0243511	0.0944386	0.00217001	0.00234563	0.00720916	0.0057361	0.0028868	1.12574
C4	Brain Rate	2.93215	1.05421	2.73472	0.814015	0.272336	0.207629	2.7201	0.698217	2.83882	1.18352	0.610848	0.120481	2.99188	0.903005	2.57157	0.573776	0.0425688	0.545945	2.80398	1.00144	2.84986	0.782691	0.806334	0.0505762	2.57705	0.621864	3.09648	0.93496	0.0322588	0.640421
T8	Delta	0.862652	0.127938	0.924455	0.0974333	0.1226	0.53043	0.871309	0.13415	0.887687	0.116798	0.488721	0.126027	0.932446	0.0311606	0.913683	0.109113	0.277412	0.227592	0.905871	0.102939	0.896687	0.123671	0.380848	0.0790166	0.936213	0.0339532	0.78767	0.130714	0.035964	1.42278
T8	Theta	0.0636239	0.0619395	0.0376659	0.0467981	0.082632	0.461489	0.0556354	0.0546518	0.0662287	0.0704965	1	0.161944	0.0313312	0.0135262	0.0373709	0.0406741	0.319426	0.193779	0.0456275	0.049238	0.0491729	0.059162	0.46417	0.0637687	0.0288489	0.0157325	0.102409	0.0574392	0.0175824	1.59808
T8	Alpha	0.0399486	0.034946	0.0243189	0.0340768	0.127845	0.442578	0.0419232	0.0434174	0.0264315	0.0268415	0.379149	0.416624	0.0279897	0.0195401	0.0250919	0.0313835	0.205092	0.107116	0.0327142	0.0371842	0.0276459	0.0329614	0.317285	0.141208	0.0249823	0.0211103	0.0706233	0.0505132	0.035964	1.0813
T8	Beta	0.0259553	0.0337191	0.00868521	0.0107743	0.103284	0.671233	0.0226011	0.0321556	0.0144958	0.0154793	0.895788	0.312312	0.00570871	0.00176075	0.0181539	0.0319604	0.7514	0.536543	0.0101655	0.0114693	0.0201575	0.0309222	0.86087	0.419436	0.0064251	0.00181725	0.0240368	0.0146434	0.0003996	1.5416
T8	Gamma	0.00782037	0.00824237	0.00487498	0.00670828	0.103284	0.38267	0.00853109	0.0100888	0.00515675	0.00431127	0.778956	0.4232	0.00252436	0.00134813	0.00570026	0.00809713	0.683783	0.533459	0.00562221	0.0071789	0.00633679	0.00771223	1	0.0938925	0.00353067	0.00158069	0.0152614	0.00838	0.0003996	1.77779
T8	Brain Rate	3.29935	1.31597	2.66242	0.865638	0.0539224	0.557679	3.24627	1.40489	2.90746	0.911203	0.472666	0.277648	2.5353	0.178384	2.8651	1.23285	0.446668	0.365121	2.81274	0.911998	2.98981	1.25628	0.587004	0.157913	2.54742	0.173202	3.91091	1.17025	0.0477351	1.48896
FT10	Delta	0.909616	0.08298	0.942261	0.0495398	0.0308625	0.471536	0.925474	0.0529647	0.9489	0.0403442	0.0823572	0.489211	0.893218	0.094551	0.941201	0.0482819	0.0643631	0.624492	0.915459	0.0734005	0.950506	0.0490659	0.01282	0.555119	0.884346	0.106562	0.906592	0.0530206	0.966915	0.255357
FT10	Theta	0.0465748	0.0432432	0.0310575	0.0271937	0.0509375	0.424082	0.0380527	0.027068	0.0259265	0.0193875	0.0614519	0.50641	0.0566073	0.0495145	0.0297178	0.0242195	0.0340203	0.673988	0.0448779	0.0388158	0.0253702	0.0252024	0.0060989	0.589507	0.0592342	0.0549491	0.0518009	0.030788	0.61867	0.161237
FT10	Alpha	0.0295731	0.0350104	0.0173719	0.0160944	0.0839999	0.441863	0.0232726	0.01778	0.0159577	0.0157954	0.0823572	0.42766	0.0373691	0.0417682	0.0172857	0.0162958	0.0585948	0.618673	0.0267541	0.0296816	0.0153296	0.0176077	0.0053338	0.463068	0.0442894	0.0474662	0.0264043	0.0156507	0.740022	0.488912
FT10	Beta	0.00959357	0.00630177	0.00647118	0.00528464	0.0091344	0.530311	0.00899178	0.00677477	0.00629809	0.00438815	0.510598	0.464016	0.00896488	0.00544023	0.00788503	0.00637642	0.25302	0.178375	0.00866027	0.00607689	0.00629528	0.0053682	0.0485396	0.407564	0.00877321	0.00537491	0.0104322	0.00578205	0.4383	0.287114
FT10	Gamma	0.00464218	0.00404195	0.00283838	0.00223934	0.005304	0.54487	0.00420869	0.00430664	0.0029181	0.00182669	0.695215	0.3836	0.00384091	0.0026048	0.00391009	0.00447083	0.394165	0.0185262	0.00424861	0.00377014	0.00249851	0.00157889	0.0681669	0.599346	0.00335722	0.00217421	0.00477083	0.00248507	0.158465	0.58492
FT10	Brain Rate	2.74876	0.596212	2.47335	0.393205	0.0201074	0.538397	2.63913	0.464348	2.44103	0.335693	0.068194	0.480726	2.8135	0.638381	2.52812	0.442594	0.0804134	0.507939	2.68963	0.543081	2.41988	0.383984	0.0090125	0.567076	2.85996	0.709639	2.76365	0.416447	0.664797	0.15991
FC6	Delta	0.904146	0.0958351	0.943069	0.0447186	0.0445447	0.515275	0.940995	0.045598	0.932873	0.0601547	0.773968	0.150033	0.934443	0.0481112	0.926821	0.0295232	0.233784	0.187648	0.921436	0.0814805	0.9351	0.0566977	0.538806	0.192931	0.894377	0.112604	0.926364	0.0538663	0.764952	0.35477
FC6	Theta	0.0441859	0.0448857	0.0290879	0.0240855	0.140693	0.415003	0.0291449	0.0247716	0.0311906	0.0300725	0.888045	0.0732149	0.0301277	0.0200888	0.035054	0.0187389	0.215489	0.249118	0.0375343	0.0376533	0.0320768	0.0306473	0.576144	0.157488	0.0483176	0.0497458	0.0347842	0.0281958	0.489717	0.327665
FC6	Alpha	0.0263185	0.0249712	0.0161716	0.0138013	0.0426843	0.497979	0.0172943	0.0142502	0.0199316	0.0210264	0.765359	0.144782	0.019502	0.019239	0.0200652	0.0101414	0.166833	0.0359953	0.021974	0.0213046	0.017948	0.0172806	0.283844	0.205618	0.0285084	0.0243189	0.0193537	0.0159704	0.279016	0.435623
FC6	Beta	0.0161998	0.0206011	0.00771264	0.00645827	0.0121098	0.550245	0.00820773	0.00666167	0.0104315	0.00880433	0.420673	0.280868	0.0101095	0.00796745	0.0113871	0.00578634	0.246577	0.180287	0.0122724	0.0176219	0.0097404	0.00791145	0.987679	0.183895	0.0185691	0.0276134	0.012393	0.00906485	0.584777	0.294198
FC6	Gamma	0.00914982	0.01222	0.00395926	0.00354304	0.0070716	0.571011	0.00435822	0.00438761	0.00557303	0.00486058	0.262459	0.2587	0.00581831	0.00457071	0.00667297	0.00510059	0.603469	0.173325	0.00678303	0.0105277	0.00513452	0.00406349	0.699447	0.204994	0.0102277	0.0164808	0.00710469	0.004917	0.29774	0.25139
FC6	Brain Rate	2.98083	1.07048	2.51521	0.393792	0.0062564	0.571441	2.54649	0.402498	2.65589	0.551407	0.346372	0.223455	2.6505	0.478328	2.72591	0.304787	0.48448	0.184771	2.77067	0.91863	2.61666	0.488872	0.336143	0.207573	3.09309	1.37722	2.7515	0.504168	0.269781	0.32246
FC2	Delta	0.946025	0.0540276	0.918005	0.106345	0.408971	0.328989	0.934509	0.0941113	0.951498	0.0603372	0.0817013	0.211534	0.905057	0.0810571	0.946934	0.0845265	0.0161589	0.496702	0.937602	0.0721283	0.920187	0.106459	0.63392	0.189319	0.925135	0.0661414	0.857619	0.115697	0.0858542	0.699732
FC2	Theta	0.0253013	0.0250893	0.0402082	0.0509902	0.144796	0.367382	0.0312641	0.0467018	0.0218207	0.0252287	0.0769902	0.24767	0.0462358	0.0372368	0.0236364	0.0389614	0.0017811	0.582468	0.030398	0.0342718	0.0381005	0.0512173	0.739139	0.174724	0.0371605	0.0320096	0.0683805	0.0564239	0.113837	0.664707
FC2	Alpha	0.0164423	0.0190631	0.0239644	0.0326717	0.14287	0.278478	0.0173896	0.0256343	0.0151434	0.0216746	0.027188	0.0931187	0.0308237	0.0302714	0.0143666	0.0235176	0.0041205	0.59651	0.0199715	0.0263752	0.0214281	0.0293497	0.755413	0.0516359	0.0254554	0.0256132	0.0408267	0.0370066	0.130298	0.471843
FC2	Beta	0.00813368	0.00831707	0.0119151	0.0164495	0.797568	0.287318	0.0109341	0.0152169	0.00760393	0.00964917	0.21806	0.257269	0.0120399	0.010597	0.0101036	0.0153378	0.130965	0.144232	0.00808349	0.00898481	0.0134468	0.01794	0.437168	0.373492	0.00872456	0.00767152	0.021301	0.0170418	0.0144567	0.929229
FC2	Gamma	0.00409738	0.00464185	0.00590692	0.00807408	0.94118	0.272091	0.00590283	0.00767093	0.00393397	0.00538432	0.513307	0.29241	0.00584317	0.00577724	0.00495906	0.00741701	0.176859	0.130601	0.00394507	0.00469269	0.00683722	0.00884524	0.168042	0.403615	0.00352427	0.00283275	0.0118727	0.00829886	0.0018997	1.31436
FC2	Brain Rate	2.51436	0.514906	2.76195	0.99973	0.139954	0.308343	2.65578	0.901205	2.47512	0.600085	0.3653	0.232256	2.84108	0.732199	2.55499	0.855203	0.187004	0.352934	2.55705	0.630245	2.7915	1.04114	0.170555	0.26924	2.62563	0.541867	3.37535	1.05426	0.0076358	0.873479
F4	Delta	0.882722	0.0771883	0.954358	0.0448429	6e-07	1.1237	0.963328	0.0264709	0.926547	0.0708385	0.182013	0.678222	0.86703	0.0809484	0.964995	0.026567	1.65e-05	1.59853	0.912828	0.0745692	0.942862	0.0575779	0.032828	0.446699	0.877633	0.0819421	0.920901	0.0690254	0.0969382	0.559097
F4	Theta	0.0588507	0.0438713	0.021591	0.022354	1.7e-06	1.05951	0.0153621	0.0122993	0.0341307	0.036852	0.1677	0.673652	0.0697066	0.0432271	0.0139604	0.0123753	9e-07	1.72363	0.044141	0.0406261	0.0258182	0.0296822	0.0051879	0.510352	0.0635324	0.0443459	0.0402979	0.0356721	0.0345568	0.565195
F4	Alpha	0.0339297	0.0294894	0.0116472	0.0128867	1.9e-06	0.96932	0.00876998	0.00676075	0.0200808	0.020757	0.157533	0.722493	0.040943	0.0334396	0.00813669	0.00692534	7.9e-06	1.33566	0.0252022	0.0273449	0.0140471	0.0149746	0.0243511	0.501787	0.039818	0.0357411	0.0206495	0.0196876	0.0345568	0.650357
F4	Beta	0.0164704	0.00919462	0.00806424	0.00774039	6e-06	0.979778	0.00799506	0.00707175	0.0125794	0.0110539	0.178353	0.487151	0.0152924	0.00899263	0.00807711	0.00678549	0.0020941	0.889926	0.0119685	0.00904643	0.0112023	0.00993624	0.306636	0.0798163	0.0132291	0.00866526	0.0120809	0.0102327	0.584777	0.118541
F4	Gamma	0.00802692	0.00490393	0.00433962	0.00431115	0.0001706	0.791132	0.00454445	0.00451821	0.00666188	0.0056456	0.205153	0.408328	0.00702789	0.00412158	0.00483091	0.00450731	0.0400046	0.499634	0.00586037	0.00472181	0.00607029	0.00528486	0.928631	0.0414597	0.00578794	0.00456144	0.00607117	0.00458236	0.733688	0.0606455
F4	Brain Rate	3.06819	0.575767	2.46791	0.441047	1e-07	1.15932	2.42549	0.333271	2.74344	0.654652	0.0133907	0.603548	3.11355	0.608623	2.42574	0.327115	3.4e-06	1.38351	2.78701	0.590357	2.61761	0.558497	0.147914	0.291899	3.0018	0.590863	2.74419	0.622078	0.156649	0.415681
F8	Delta	0.927502	0.0716649	0.940076	0.0560658	0.296188	0.193563	0.94458	0.0511683	0.954609	0.0432852	0.524568	0.208648	0.914974	0.0526263	0.935396	0.050936	0.062615	0.387347	0.924268	0.069969	0.953783	0.0436582	0.023963	0.501736	0.912645	0.0910616	0.913254	0.0622335	0.780732	0.0076492
F8	Theta	0.0367404	0.0340149	0.0310061	0.0303522	0.333413	0.17622	0.0278626	0.0264053	0.0214008	0.0189883	0.257693	0.277044	0.0443211	0.0224647	0.0328027	0.0299121	0.0279819	0.427605	0.039151	0.0335517	0.023027	0.0262352	0.0047131	0.530447	0.0451168	0.0420909	0.0433233	0.0321702	0.975326	0.0468676
F8	Alpha	0.0188081	0.0181179	0.0173581	0.0193683	0.379957	0.0766129	0.0162601	0.0160767	0.0133191	0.017523	0.193329	0.172452	0.0271589	0.0239707	0.0160216	0.0110768	0.077392	0.586243	0.0213736	0.0214192	0.0117295	0.0102053	0.0217455	0.5702	0.0227419	0.0229656	0.0276192	0.0255403	0.392155	0.19659
F8	Beta	0.0112118	0.0151981	0.00752536	0.00639532	0.279983	0.312987	0.00750217	0.00706517	0.00681778	0.00601539	0.968557	0.102848	0.0092351	0.00650058	0.00998157	0.0079317	0.755306	0.101093	0.0100881	0.0131501	0.00733133	0.0059728	0.826427	0.267778	0.013117	0.0201813	0.0101947	0.00600907	0.235768	0.192134
F8	Gamma	0.00573765	0.00847483	0.0040348	0.00392262	0.444342	0.255288	0.00379489	0.00442282	0.00385372	0.00372678	0.808672	0.0141842	0.0043109	0.00344275	0.00579821	0.00553695	0.476958	0.316742	0.00511895	0.00734829	0.00412911	0.00386724	0.479395	0.167185	0.00637981	0.0110282	0.00560887	0.00372164	0.017239	0.0916999
F8	Brain Rate	2.68858	0.788073	2.53149	0.46981	0.198166	0.239758	2.5018	0.463839	2.44205	0.402141	0.566574	0.135725	2.70305	0.468143	2.63039	0.490423	0.576492	0.148851	2.6781	0.719653	2.45417	0.386672	0.0761101	0.384429	2.80904	1.02376	2.76284	0.48896	0.84603	0.0563738
