# Supplementary material for: Is badfiction processed differently by the human brain? An electrophysical study on reading experience
Source: Front Hum Neurosci. 2024 Jan 26;17:1333965. doi: 10.3389/fnhum.2023.1333965 (PMC10853416; doi:10.3389/fnhum.2023.1333965)
Supplement: Supplementary file 2 [file Table_2.XLSX]

## Sheet: Tabelle1
VP_Code	Books	Movies	Fandom	Fan group	ART correct	ART incorrect	ART score	ART group	RHQ score	RHQ group	Fantasy score	Fantasy group	Badfiction group
P01	0	2	2	non-fan	10	0	10	middleground	10	nonfrequent_reader	0	non-fantasy	ambivalent
P02	2	2	4	fan	9	0	9	middleground	15	average_reader	7	fantasy	positive
P03	0	0	0	non-fan	5	0	5	rookie	16	average_reader	0	non-fantasy	negative
P04	0	1	1	non-fan	4	0	4	rookie	11	average_reader	2	fantasy	ambivalent
P05	3	2	5	fan	20	0	20	buff	38	frequent_reader	9	fantasy	negative
P06	3	2	5	fan	23	0	23	buff	16	average_reader	0	non-fantasy	ambivalent
P07	3	2	5	fan	20	1	18	buff	44	frequent_reader	8	fantasy	positive
P08	2	2	4	fan	14	0	14	buff	19	average_reader	0	non-fantasy	ambivalent
P09	0	1	1	non-fan	10	0	10	middleground	33	frequent_reader	4	fantasy	ambivalent
P10	0	2	2	non-fan	1	0	1	rookie	4	nonfrequent_reader	0	non-fantasy	ambivalent
P11	2	2	4	fan	1	0	1	rookie	7	nonfrequent_reader	0	non-fantasy	ambivalent
P12	3	2	5	fan	20	1	18	buff	25	average_reader	1	fantasy	ambivalent
P13	3	2	5	fan	8	0	8	middleground	20	average_reader	7	fantasy	ambivalent
P14	0	0	0	non-fan	20	0	20	buff	7	nonfrequent_reader	0	non-fantasy	negative
P15	0	1	1	non-fan	11	0	11	middleground	10	nonfrequent_reader	0	non-fantasy	ambivalent
P16	3	2	5	fan	10	0	10	middleground	33	frequent_reader	8	fantasy	positive
P17	3	2	5	fan	18	0	18	buff	80	frequent_reader	21	fantasy	positive
P18	2	2	4	fan	6	0	6	rookie	6	nonfrequent_reader	1	fantasy	ambivalent
P19	0	1	1	non-fan	14	0	14	buff	16	average_reader	1	fantasy	ambivalent
P20	3	2	5	fan	10	0	10	middleground	37	frequent_reader	3	fantasy	positive
P21	0	2	2	non-fan	5	0	5	rookie	4	nonfrequent_reader	0	non-fantasy	ambivalent
P22	0	2	2	non-fan	24	0	24	buff	10	nonfrequent_reader	1	fantasy	ambivalent
P23	2	2	4	fan	7	0	7	middleground	24	average_reader	8	fantasy	positive
P24	1	1	2	non-fan	32	0	32	buff	6	nonfrequent_reader	0	non-fantasy	positive
P25	1	2	3	non-fan	5	0	5	rookie	29	frequent_reader	13	fantasy	ambivalent
P26	3	2	5	fan	10	0	10	middleground	21	average_reader	3	fantasy	ambivalent
P27	1	2	3	non-fan	6	0	6	rookie	19	average_reader	6	fantasy	negative
P28	0	1	1	non-fan	1	0	1	rookie	11	average_reader	0	non-fantasy	ambivalent
P29	1	2	3	non-fan	12	0	12	middleground	30	frequent_reader	8	fantasy	negative
P30	1	2	3	non-fan	12	0	12	middleground	17	average_reader	6	fantasy	ambivalent
P31	1	1	2	non-fan	13	0	13	buff	22	average_reader	1	fantasy	ambivalent
P32	3	1	4	fan	14	0	14	buff	15	average_reader	0	non-fantasy	ambivalent
P33	0	1	1	non-fan	4	1	2	rookie	16	average_reader	0	non-fantasy	negative
P34	2	1	3	non-fan	11	0	11	middleground	27	frequent_reader	4	fantasy	negative
P35	3	2	5	fan	38	0	38	buff	13	average_reader	1	fantasy	ambivalent
P36	0	2	2	non-fan	2	0	2	rookie	9	nonfrequent_reader	3	fantasy	ambivalent
P37	3	2	5	fan	12	0	12	middleground	30	frequent_reader	4	fantasy	positive
P38	1	2	3	non-fan	7	0	7	middleground	17	average_reader	4	fantasy	positive
P39	0	1	1	non-fan	4	0	4	rookie	11	average_reader	3	fantasy	negative
P40	0	1	1	non-fan	13	0	13	buff	25	average_reader	0	non-fantasy	ambivalent
Explanations for the groups:
Fan groups	The fandom score is composed of the number of books read (0: none - 3: all plus additional material) and the number of movies seen (0: none - 2: all). Fans have a score of 4 or 5.
ART groups	The ART (Author Recognition Test) score is based on the number of correctly recognized authors. Two points are subtracted for each error, as this compensates for the two-to-one probability of correct guessing. Participants with scores up to six are 'rookies', those with scores from seven to twelve are 'middleground' and those with higher scores are 'buffs'.
RHQ groups	The RHQ score, i.e. the reading frequency, is determined with the Reading Habit Questionnaire in which participants indicate how many hours per week they read texts of various genres. Based on the total number of hours, participants are classified as nonfrequent (eleven hours or less), average (twelve to twenty-five hours), and frequent readers (more than twenty-five hours weekly reading).
Fantasy groups	The Fantasy score is a subscore of the RHQ which only includes the genres Science-Fiction, Fantasy, paranormal Fantasy, and Literature for young adults. Participants reading any of these for at least one hour per week are considered Fantasy readers.
Badfiction groups	The attribution of attitude toward badfiction is based on the answers given by the participants when asked how they liked it. Examples for this distinction would be P05 who called badfiction 'irritating, strange, unpleasant' and P37 who called it 'quaint, different, funny'. Only in cases that were as clear as possible did we classify the view as positive or negative. In the case of mixed statemen…
